# Supplementary material for: Rapeseed and Palm Oils Can Improve the Growth, Muscle Texture, Fatty Acids and Volatiles of Marine Teleost Golden Pompano Fed Low Fish Oil Diets
Source: Foods. 2025 Feb 25;14(5):788. doi: 10.3390/foods14050788 (PMC11899666; doi:10.3390/foods14050788)
Supplement: Supplementary file 1 [file foods-14-00788-s001.zip]

Archive with 1 entries (1 files):
- foods-3319164-supplementary.pdf
